# Supplementary material for: A comparative analysis of risk stratification tools in SSc-associated pulmonary arterial hypertension: a EUSTAR analysis
Source: Rheumatology (Oxford). 2025 Jan 29;64(6):3643–56. doi: 10.1093/rheumatology/keaf053 (PMC12107028; doi:10.1093/rheumatology/keaf053)
Supplement: keaf053_Supplementary_Data [file keaf053_supplementary_data.zip]

Archive with 3 entries (2 files):
- keaf053_Supplementary_Data/
- keaf053_Supplementary_Data/rhe-24-2469-File008.pdf
- keaf053_Supplementary_Data/rhe-24-2469-File009.docx
